# Supplementary material for: The Discovery of Indole-2-carboxylic Acid Derivatives as Novel HIV-1 Integrase Strand Transfer Inhibitors
Source: Molecules. 2023 Dec 8;28(24):8020. doi: 10.3390/molecules28248020 (PMC10745497; doi:10.3390/molecules28248020)
Supplement: Supplementary file 1 [file molecules-28-08020-s001.zip]

Archive with 1 entries (1 files):
- molecules-2732503-supplementary.pdf
